# Supplementary material for: Molecular Epidemiological Investigation and Viral Isolation of Porcine Rotavirus in Southwest China During 2024–2025
Source: Vet Sci. 2025 Nov 29;12(12):1137. doi: 10.3390/vetsci12121137 (PMC12737377; doi:10.3390/vetsci12121137)
Supplement: Supplementary file 1 [file vetsci-12-01137-s001.zip]

Archive with 8 entries (7 files):
- PCR/
- PCR/VP4-Original PCR.jpg
- PCR/VP4-Original PCR.png
- PCR/VP4-PCR.jpg
- PCR/VP7-Original PCR.jpg
- PCR/VP7-PCR.jpg
- plaque purification .jpg
- RT-qPCR.xlsx
