# Supplementary material for: Molecular Epidemiological Investigation and Viral Isolation of Porcine Rotavirus in Southwest China During 2024–2025
Source: Vet Sci. 2025 Nov 29;12(12):1137. doi: 10.3390/vetsci12121137 (PMC12737377; doi:10.3390/vetsci12121137)
Supplement: Supplementary file 1 [file vetsci-12-01137-s001.zip › RT-qPCR.xlsx]

## Sheet: Sheet1
Detection Results of Quanlong Pig Farm
Number	RVA		RVB		RVC		PEDV		TGEV		PDCOV
	Ct	Results(+/-)	Ct	Results(+/-)	Ct	Results(+/-)	Ct	Results(+/-)	Ct	Results(+/-)	Ct	Results(+/-)
1	-	-	24.77	+	-	-	-	-	-	-	-	-
2	-	-	23.89	+	-	-	-	-	-	-	-	-
3	-	-	24.9	+	-	-	-	-	-	-	-	-
4	-	-	26.66	+	-	-	-	-	-	-	-	-
5	-	-	27.38	+	-	-	-	-	-	-	-	-
Detection Results of Gaoguan Pig Farm
Number	RVA		RVB		RVC		PEDV		TGEV		PDCOV
	Ct	Results(+/-)	Ct	Results(+/-)	Ct	Results(+/-)	Ct	Results(+/-)	Ct	Results(+/-)	Ct	Results(+/-)
1	-	-	-	-	14.79	+	-	-	-	-	-	-
2	-	-	-	-	23.39	+	-	-	-	-	-	-
3	-	-	-	-	25.18	+	-	-	-	-	-	-
Detection Results of Longyuan Pig Farm
Number	RVA		RVB		RVC		PEDV		TGEV		PDCOV
	Ct	Results(+/-)	Ct	Results(+/-)	Ct	Results(+/-)	Ct	Results(+/-)	Ct	Results(+/-)	Ct	Results(+/-)
1	-	-	-	-	-	-	-	-	-	-	-	-
2	-	-	-	-	-	-	-	-	-	-	-	-
3	-	-	-	-	-	-	-	-	-	-	-	-
4	-	-	-	-	-	-	-	-	-	-	-	-
5	-	-	-	-	-	-	-	-	-	-	-	-
6	-	-	-	-	-	-	-	-	-	-	-	-
7	-	-	-	-	-	-	-	-	-	-	-	-
8	-	-	-	-	-	-	-	-	-	-	-	-
9	-	-	-	-	-	-	-	-	-	-	-	-
10	-	-	-	-	-	-	-	-	-	-	-	-
11	-	-	-	-	-	-	-	-	-	-	-	-
Detection Results of Huanghua01 Pig Farm
Number	RVA		RVB		RVC		PEDV		TGEV		PDCOV
	Ct	Results(+/-)	Ct	Results(+/-)	Ct	Results(+/-)	Ct	Results(+/-)	Ct	Results(+/-)	Ct	Results(+/-)
C7-9	31.13	+	-	-	-	-	-	-	-	-	-	-
C7-11	32.77	+	-	-	-	-	-	-	-	-	-	-
C7-24	-	-	-	-	-	-	-	-	-	-	-	-
C7-29	32.52	+	-	-	-	-	-	-	-	-	-	-
C7-57	-	-	-	-	-	-	-	-	-	-	-	-
Detection Results of Huanghua02 Pig Farm
Number	RVA		RVB		RVC		PEDV		TGEV		PDCOV
	Ct	Results(+/-)	Ct	Results(+/-)	Ct	Results(+/-)	Ct	Results(+/-)	Ct	Results(+/-)	Ct	Results(+/-)
2-24	-	-	-	-	-	-	-	-	-	-	-	-
G-1	-	-	-	-	-	-	-	-	-	-	-	-
3-4	34.18	+	-	-	-	-	-	-	-	-	-	-
3-17	-	-	-	-	-	-	-	-	-	-	-	-
2-56	-	-	26.78	+	-	-	-	-	-	-	-	-
Detection Results of Kaifeng Pig Farm
Number	RVA		RVB		RVC		PEDV		TGEV		PDCOV
	Ct	Results(+/-)	Ct	Results(+/-)	Ct	Results(+/-)	Ct	Results(+/-)	Ct	Results(+/-)	Ct	Results(+/-)
2-2	-	-	-	-	-	-	-	-	-	-	-	-
1-9	-	-	-	-	-	-	-	-	-	-	-	-
1-10	30.91	+	-	-	-	-	-	-	-	-	-	-
2-1	29.66	+	-	-	-	-	-	-	-	-	-	-
1-8	12.81	+	-	-	-	-	-	-	-	-	-	-
Detection Results of Tianfu Pig Farm
Number	RVA		RVB		RVC		PEDV		TGEV		PDCOV
	Ct	Results(+/-)	Ct	Results(+/-)	Ct	Results(+/-)	Ct	Results(+/-)	Ct	Results(+/-)	Ct	Results(+/-)
1	-	-	-	-	-	-	-	-	-	-	-	-
2	-	-	-	-	-	-	-	-	-	-	-	-
3	-	-	17.42	+	37.68	+	-	-	-	-	-	-
4	-	-	27.35	+	-	-	-	-	-	-	-	-
Detection Results of Fuji Pig Farm
Number	RVA		RVB		RVC		PEDV		TGEV		PDCOV
	Ct	Results(+/-)	Ct	Results(+/-)	Ct	Results(+/-)	Ct	Results(+/-)	Ct	Results(+/-)	Ct	Results(+/-)
1	-	-	-	-	-	-	-	-	-	-	-	-
2	-	-	-	-	-	-	-	-	-	-	-	-
3	-	-	19.79	+	-	-	-	-	-	-	-	-
4	-	-	25.16	+	-	-	-	-	-	-	-	-
5	-	-	-	-	-	-	-	-	-	-	-	-
Detection Results of Tianjia Pig Farm
Number	RVA		RVB		RVC		PEDV		TGEV		PDCOV
	Ct	Results(+/-)	Ct	Results(+/-)	Ct	Results(+/-)	Ct	Results(+/-)	Ct	Results(+/-)	Ct	Results(+/-)
1	-	-	18.93	+	22.94	+	-	-	-	-	-	-
2	-	-	25.98	+	34.89	+	-	-	-	-	-	-
3	-	-	24.76	+	-	-	-	-	-	-	-	-
4	-	-	28.79	+	-	-	-	-	-	-	-	-
5	-	-	32.29	+	23.96	+	-	-	-	-	-	-
6	-	-	25.72	+	34.92	+	-	-	-	-	-	-
Detection Results of Jiangyou01 Pig Farm
Number	RVA		RVB		RVC		PEDV		TGEV		PDCOV
	Ct	Results(+/-)	Ct	Results(+/-)	Ct	Results(+/-)	Ct	Results(+/-)	Ct	Results(+/-)	Ct	Results(+/-)
1	-	-	34.12	+	24.25	+	-	-	-	-	-	-
2	-	-	30.89	+	31.79	+	-	-	-	-	-	-
3	-	-	-	-	28.58	+	-	-	-	-	-	-
4	36.04	+	-	-	25.81	+	-	-	-	-	-	-
5	-	-	31.24	+	36.79	+	-	-	-	-	-	-
6	36.93	+	22.63	+	31.39	+	-	-	-	-	-	-
Detection Results of Jiacha Pig Farm
Number	RVA		RVB		RVC		PEDV		TGEV		PDCOV
	Ct	Results(+/-)	Ct	Results(+/-)	Ct	Results(+/-)	Ct	Results(+/-)	Ct	Results(+/-)	Ct	Results(+/-)
1	-	-	30.39	+	-	-	-	-	-	-	-	-
2	-	-	31.01	+	-	-	-	-	-	-	-	-
3	-	-	25.12	+	-	-	-	-	-	-	-	-
4	-	-	30.14	+	-	-	-	-	-	-	-	-
5	-	-	29.72	+	-	-	-	-	-	-	-	-
6	-	-	27.42	+	-	-	-	-	-	-	-	-
Detection Results of Jiangyou02 Pig Farm
Number	RVA		RVB		RVC
	Ct	Results(+/-)	Ct	Results(+/-)	Ct	Results(+/-)
1	28.16	+	31.73	+	-	-
2	21.14	+	-	-	32.9	+
3	32.52	+	-	-	-	-
4	32.04	+	-	-	-	-
5	25.97	+	40.74	-	33.07	+
6	31.46	+	36.49	+	27.68	+
7	-	-	-	-	-	-
8	38.5	-	-	-	28.79	+
9	-	-	-	-	25.98	+
10	33.09	+	35.23	+	29.27	+
11	28.06	+	-	-	-	-
12	31.12	+	33.17	+	31.83	+
Detection Results of Yuanshan01 Pig Farm
Number	RVA		RVB		RVC
	Ct	Results(+/-)	Ct	Results(+/-)	Ct	Results(+/-)
1	31.13	+	28.91	+	27.35	+
2	30.58	+	37.5	+		-
3	34.84	+	35.73	+		-
4	28.05	+		-	35.85	+
5	26.62	+	32.71	+	33.24	+
6	20.29	+	32.97	+	31.67	+
7	27.68	+		-	33.55	+
8	30.73	+	37.55	+		-
9	27.25	+	38.46	+		-
Detection Results of Jianfeng Pig Farm
Number	RVA		RVB		RVC
	Ct	Results(+/-)	Ct	Results(+/-)	Ct	Results(+/-)
1	35.04	+		-	30.61	+
2		-		-		-
3	33.67	+	29.66	+	28.69	+
4		-		-		-
5	36.11	+		-	18.96	+
6	29.53	+		-	22.08	+
7	30.35	+		-	17.62	+
8	30.33	+		-	17.77	+
9		-		-		-
10	33.69	+		-	20.15	+
11	38.9	Suspected		-	35.64	+
12		-		-	33.24	+
13	38.57	Suspected		-	32.53	+
14		-		-		-
15	35.14	+		-	25.38	+
16		-		-		-
17		-		-		-
18	29.11	+	29.57	+	33.53	+
19		-	34.01	+	29.77	+
20	32.32	+	32.85	+	36.87	+
21		-		-	35.36	+
22		-		-	34.49	+
23	32.33	+		-	33.93	+
24	25.66	+		-	33.05	+
25	37.3	+		-	36.22	+
26	36.59	+		-	35.61	+
27	30.77	+		-	34.79	+
28	30.02	+		-	38.95	Suspected
29	34.17	+		-	34.12	+
30	23.56	+		-	37.95	+
31	29.64	+		-	32.53	+
32	31.92	+		-		-
33	30.72	+		-		-
34		-		-	35.56	+
35		-		-		-
36		-		-		-
37	28.53	+	36.01	+	37.26	+
38	27.48	+	32.03	+	31.52	+
39	23.45	+	29.58	+		-
40		-		-		-
41	33.75	+		-	36.96	+
42		-		-		-
43	39.44	Suspected		-		-
44	36.09	+		-		-
45	32.55	+		-		-
46	34.77	+		-		-
47	33.67	+	33.94	+	33.51	+
48		-		-		-
49	32	+		-	29.45	+
50		-		-		-
51		-		-		-
52		-		-		-
53	32.46	+		-	35.77	+
54		-		-	37.93	+
55		-		-		-
56		-		-	35.84	+
57	36.84	+		-	31.38	+
58		-		-		-
59		-		-		-
60		-		-	37.74	+
61	36.57	+		-	32.26	+
62		-	29.88	+	31.32	+
Detection Results of Yuanshan02 Pig Farm
Number	RVA		RVB		RVC
	Ct	Results(+/-)	Ct	Results(+/-)	Ct	Results(+/-)
1	20.52	+	20.6	+	20.71	+
2	10.55	+	29.75	+	29.25	+
3	23.44	+	24.29	+	27.12	+
4	13.61	+	30.35	+	32.27	+
5	30.39	+	22.86	+	31.08	+
6	16.27	+	26.02	+	25.6	+
7	13.75	+	27.81	+	30.11	+
8	18.55	+	20.7	+	20.01	+
9	22.47	+	22.77	+	24.79	+
10	19.17	+	29.69	+	25.29	+
11	25.22	+	32.01	+	33.45	+
12	24.24	+		-		-
